# Supplementary material for: External Ventricular Drainage for Hydrocephalus Following Cerebellar Infarction: A Scoping Review
Source: J Clin Med. 2025 Dec 6;14(24):8663. doi: 10.3390/jcm14248663 (PMC12733857; doi:10.3390/jcm14248663)
Supplement: Supplementary file 1 [file jcm-14-08663-s001.zip]

Archive with 1 entries (1 files):
- jcm-3943336-supplementary.pdf
